# Supplementary material for: The Mitochondrial Genome of an Aquatic Plant, Spirodela polyrhiza
Source: PLoS One. 2012 Oct 4;7(10):e46747. doi: 10.1371/journal.pone.0046747 (PMC3464924; doi:10.1371/journal.pone.0046747)
Supplement: Table S1 — Primer pairs for gap closure and Sanger sequencing. (XLS) [file pone.0046747.s001.xls]

## Sheet: Table S1
Name	Forward primer	Name	Reverse primer
1_F	ATGGAAGTGATGCATGAACG	1_R	TGGCTAGGTAAGCGTCCTGT
2_F	ATGGGAGTCAGTCAGATGGC	2_R	CTTCACTTGGAAAAGCCGAG
3_F	GTCGGGTTCTTAGGCAACAA	3_R	CGCAGATACGGATGTGTTTG
4_F	AACTTATGACCTCGCGGATG	4_R	CCACCAAAGGCCTTAGCATA
5_F	CTCATTCCATTCCAGTGGCT	5_R	CAGTGCGCCTAGCTCTTTCT
6_F	TTGAATCTGTTTTGAGCCCC	6_R	AGTAGGCTTTGGGTCTGGGT
7_F	TGCTGCTTCCAGTTTACGTG	7_R	TGGAGTTTCCTTGCAATGTG
8_F	ATACCATGGGGAAGAGGACC	8_R	TTACCCGTCATCGAATCTCC
9_F	TGATGTTAGGATCGGCCTCT	9_R	TCAAGATGGATCGCCCTTAC
10_F	TGAGGGGGACCAAATCATAA	10_R	CGACCATTAGCACCGAATCT
11_F	ACCCGTACCGAAGAGACCTT	11_R	TTCTTCGTAGTGGCTCCGTT
12_F	AATTAGCAAGGGGGAAGGAA	12_R	GCGTCTTACTCAAGTTCGGG
13_F	TTTTTGTCCCTTTCGTCCAG	13_R	GCTCTCTATAGGGCAGGGCT
14_F	TGAGCGAATGTGTGTAAGCC	14_R	AGACACAGAGCGTCACCCTT
15_F	AAGGGTGACGCTCTGTGTCT	15_R	CATTGCACAATGATCCGAAC
16_F	GCTACATGTTCCGCTTCTCC	16_R	AGTACTGACCACACCGAGGG
17_F	CTTCTCTCGGTTTTGGCAAC	17_R	TATGATGGAAGTTCGGGCTC
18_F	CTCAAAAACAGGAAGAGGGC	18_R	GTTCGGGTTTGTCTGCTTTG
19_F	CCAAAATTCCAGTCATCACG	19_R	TAACACGCCTAAAAGGCCAC
20_F	GAGGAAGGGGATGGAAGAAG	20_R	TGATAGCAGGTATGCAAGCG
21_F	CTGTTGCTCAAACCGAATCA	21_R	GTCTTGGCCGAAGTGACAAT
22_F	ATTGCTAGAGCACGGGAGAA	22_R	GGATATCCCCCGTTTCCTTA
23_F	TTCTCAACGGCAACTCCTCT	23_R	ACGTTTCCAATACCGACAGC
24_F	GGCCTTTCATTGTTGCTGAT	24_R	CTAGGGAGCAATGTGCATGA
25_F	AGCTGCGGAATCTGCTATTG	25_R	TCTTCTTCGGACTTGATGCAC
26_F	GTGCGAAAAGACAGTGCAAG	26_R	AGCACTTGGGCAACTCACTT
27_F	CATTCGAGAGGGCTTGGTAG	27_R	GGATAATGCCCTGTTGTTGG
28_F	GGATTCGGAATGAATGCTGT	28_R	AGGAGCTCCCTTTCCTTCTG
29_F	CGAATGCCTTGCCTTTCTAA	29_R	GAAAGCTGGATTTTGCAAGC
30_F	GGTCAGATTGGTCTCGGAAA	30_R	GTCGGGTTCTTAGGCAACAA
31_F	CTTCACTTGGAAAAGCCGAG	31_R	ATGGGAGTCAGTCAGATGGC
32_F	AATCCACTGCCTTGATCCAC	32_R	GGCCGATTGATCTTCCAATA
33_F	GATCCACTTGGCTACATCCG	33_R	GGCCGATTGATCTTCCAATA
34_F	AAGGCAGGGAGTGTGACAAC	34_R	CCGTAGGTTCGTTTGTCGTT
35_F	CGGTAGAAGCTAGTCGCCAG	35_R	CAGATCCGCTGGTCTGCTAT
36_F	CTCCCGTCTTTCATCGTCAT	36_R	TCCCCCTTGCTTTGATACTG
37_F	TACTAACGGGGTCTCGGTTG	37_R	AATTGACAAAACCGGGAATG
38_F	TCCATGGATCACAGACGGTA	38_R	TTCGATTCGATCAGTTTCCC
39_F	ATGCTTGACTCACACATCGG	39_R	TTGTTCCCGATACGAAAAGC
40_F	GCTTCTTCTCCACCAAGCAC	40_R	GGAGAGTCAAGGGTAGGGCT
41_F	TAGGGACAAGCCCTACCCTT	41_R	TACACAGGTGTGGGCTTACG
42_F	AAATGCCTTGGTCAGATTCG	42_R	CGTTGCCAGGAAGCTTCTAC
43_F	TTAGCATGACACGGGATCAA	43_R	TTACGCCGATAGCTCTTCGT
44_F	TTCTCGAGATTGGCTCAGGT	44_R	ATCGATGGGATACGAAGCAG
45_F	GTAGGAGAGTCAAAGGGGGC	45_R	TATCTCGCTCGCTGACTTGA
46_F	TCAGAAGGTGCGGAAATAGC	46_R	CACTTCTGTAGGTTTCCCCG
47_F	GAAGCTTGCAGGTTCAGGAG	47_R	ATAAAGCGCGAACCAACATC
48_F	TACCCAACTCCCAGCATAGG	48_R	ACACGCAGAAGGTATGGGAC
49_F	TGTTTCGGTATTTGCGGAAT	49_R	GCCTCTGGAATCTTATCTTCCC
50_F	ATATACGGTTCTCGGGAGGG	50_R	ATTGCTTCAGAGAAAGGGCA
51_F	ATTCGTTCTTTCCGGGTCTT	51_R	ATCGGAACTCGCTGATAGGA
52_F	TGGTGTTGGATCCCAAGTTT	52_R	AGTGCCACAATCCCATTCAT
53_F	TGCGTAAGCTCTTTCCTCGT	53_R	TGCATGTCTCGCAAAGAAAC
54_F	ACACGTATAGACGCGAACCC	54_R	CTGCCTCTCCCACTTGTTGT
55_F	AAGGACCCGAAGGCATACTT	55_R	TGCCTGGTTTCCTCTGATCT
56_F	TCCACCATGGCAGACATTTA	56_R	ACCCGAAAATGGATCTTGGT
57_F	ACCCACACCAGCTTCTTTTT	57_R	ATGGATTCGGAAGCAGTGTC
