# Supplementary material for: The Mitochondrial Genome of an Aquatic Plant, Spirodela polyrhiza
Source: PLoS One. 2012 Oct 4;7(10):e46747. doi: 10.1371/journal.pone.0046747 (PMC3464924; doi:10.1371/journal.pone.0046747)
Supplement: Table S2 — Primer pairs for RNA editing validation by RT-PCR. (XLS) [file pone.0046747.s002.xls]

## Sheet: Table S2
Name	Primer Sequence
nad9_F	ATGGAAAGATCGGAACATGG
nad9_R	CTGCTCCCAAGGACTAGCAG
cox3_F	AGCTTTTGCAACCACCGTAG
cox3_R	TGATGCTCCTTGGTCAGATG
atp9_F	GGTGCTGGAGCTGCTACAAT
atp9_R	TGAGATCAGAAACGCCATCA
rps12_F	CTCGAGCTTCGGATCAATGT
rps12_R	TCCCAGCAAATCCTTGACTC
