# Supplementary material for: The Mitochondrial Genome of an Aquatic Plant, Spirodela polyrhiza
Source: PLoS One. 2012 Oct 4;7(10):e46747. doi: 10.1371/journal.pone.0046747 (PMC3464924; doi:10.1371/journal.pone.0046747)
Supplement: Table S4 — Predicted RNA editing numbers in each protein-coding gene for Spirodela mtDNA. The cutoff value for each predicted site was the percentage of matches in alignment to the corresponding amino acid across species. (XLS) [file pone.0046747.s004.xls]

## Sheet: Table S4
	Gene	Cut-off value
		=1	>=0.8	>=0.6
Complex I	nad1	17	4	4
	nad2	22	2	7
	nad3	11	6	1
	nad4	39	9	7
	nad4L	6	4	1
	nad5	13	11	4
	nad6	14	1	3
	nad7	25	7	1
	nad9	6	3	3
Complex II	sdh4	0	1	1
Complex III	cob	14	2	1
Complex IV	cox1	19	0	3
	cox2	13	2	0
	cox3	4	9	3
Complex V	atp1	1	5	0
	atp4	6	2	1
	atp6	15	2	3
	atp8	3	0	2
	atp9	7	0	0
Cytochrome c biogenesis	ccmB	17	13	10
	ccmC	19	4	14
	ccmFn	11	4	2
	ccmFc	23	5	7
Ribosomal proteins	rps1	1	0	4
	rps2	5	0	2
	rps3	4	3	2
	rps4	8	6	1
	rps7	0	1	1
	rps12	4	5	1
	rps13	2	3	1
	rpl5	3	2	2
	rpl10	2	6	0
	rpl16	3	1	3
Other proteins	matR	9	2	7
	mttB	7	10	10
Total		353	488	600
