# Supplementary material for: The Mitochondrial Genome of an Aquatic Plant, Spirodela polyrhiza
Source: PLoS One. 2012 Oct 4;7(10):e46747. doi: 10.1371/journal.pone.0046747 (PMC3464924; doi:10.1371/journal.pone.0046747)
Supplement: Table S5 — Type and number of codon modification in predicted RNA editing sites of Spirodela mtDNA. (XLS) [file pone.0046747.s005.xls]

## Sheet: Table S5
RNA editing	Cut-off value
	=1	>=0.8	>=0.6
ACA (T) => ATA (I)	1	3	2
ACG (T) => ATG (M)	4	1	0
ACT (T) => ATT (I)	2	2	1
CAA (Q) => TAA (X)	2	0	0
CAC (H) => TAC (Y)	6	1	1
CAG (Q) => TAG (X)	1	0	0
CAT (H) => TAT (Y)	15	5	2
CCA (P) => CTA (L)	30	14	8
CCA (P) => TCA (S)	8	1	2
CCC (P) => CTC (L)	6	4	3
CCC (P) => TCC (S)	8	2	4
CCC (P) => TTC (F)	0	2	4
CCG (P) => CTG (L)	23	6	3
CCG (P) => TCG (S)	4	5	0
CCT (P) => CTT (L)	16	8	6
CCT (P) => TCT (S)	11	6	4
CCT (P) => TTT (F)	4	4	0
CGC (R) => TGC (C)	9	2	2
CGG (R) => TGG (W)	31	2	6
CGT (R) => TGT (C)	17	6	11
CTC (L) => TTC (F)	5	2	5
CTT (L) => TTT (F)	6	4	1
GCA (A) => GTA (V)	0	0	1
GCC (A) => GTC (V)	0	0	1
GCG (A) => GTG (V)	3	0	2
GCT (A) => GTT (V)	2	0	2
TCA (S) => TTA (L)	54	19	13
TCC (S) => TTC (F)	21	7	11
TCG (S) => TTG (L)	25	18	9
TCT (S) => TTT (F)	39	11	8
Total	353	488	600
