# Supplementary material for: The Mitochondrial Genome of an Aquatic Plant, Spirodela polyrhiza
Source: PLoS One. 2012 Oct 4;7(10):e46747. doi: 10.1371/journal.pone.0046747 (PMC3464924; doi:10.1371/journal.pone.0046747)
Supplement: Table S6 — Comparison of codon usage between Spirodela and Oryza. aResults for 35 protein coding genes in Spirodela with 30,790 bp. bResults for all CDS from Genbank in Oryza with 44,875 bp. (XLS) [file pone.0046747.s006.xls]

## Sheet: Table S6
Amimo Acid	Codon	Spirodelaa		Oryzab
		Number	Fraction	Number	Fraction
Ala	GCG	57	0.19	128	0.18
Ala	GCA	90	0.29	203	0.28
Ala	GCT	86	0.28	238	0.33
Ala	GCC	75	0.24	152	0.21
Cys	TGT	207	0.48	206	0.5
Cys	TGC	224	0.52	206	0.5
Asp	GAT	257	0.72	335	0.67
Asp	GAC	102	0.28	165	0.33
Glu	GAG	102	0.34	212	0.37
Glu	GAA	196	0.66	357	0.63
Phe	TTT	402	0.58	579	0.58
Phe	TTC	297	0.42	416	0.42
Gly	GGG	152	0.25	214	0.23
Gly	GGA	199	0.33	312	0.34
Gly	GGT	126	0.21	233	0.25
Gly	GGC	131	0.22	159	0.17
His	CAT	225	0.68	248	0.61
His	CAC	106	0.32	159	0.39
Ile	ATA	86	0.16	229	0.24
Ile	ATT	272	0.5	421	0.45
Ile	ATC	181	0.34	286	0.31
Lys	AAG	201	0.46	312	0.46
Lys	AAA	234	0.54	361	0.54
Leu	TTG	125	0.17	299	0.2
Leu	TTA	131	0.17	256	0.17
Leu	CTG	47	0.06	173	0.11
Leu	CTA	59	0.08	221	0.14
Leu	CTT	236	0.31	359	0.24
Leu	CTC	153	0.2	217	0.14
Met	ATG	79	1	281	1
Asn	AAT	269	0.64	355	0.68
Asn	AAC	154	0.36	169	0.32
Pro	CCG	85	0.21	137	0.18
Pro	CCA	108	0.26	216	0.29
Pro	CCT	106	0.26	212	0.29
Pro	CCC	111	0.27	178	0.24
Gln	CAG	93	0.38	170	0.38
Gln	CAA	154	0.62	280	0.62
Arg	AGG	205	0.23	207	0.19
Arg	AGA	230	0.25	275	0.25
Arg	CGG	107	0.12	178	0.16
Arg	CGA	147	0.16	205	0.19
Arg	CGT	112	0.12	138	0.12
Arg	CGC	101	0.11	104	0.09
Ser	AGT	193	0.15	200	0.14
Ser	AGC	207	0.16	188	0.13
Ser	TCG	200	0.15	207	0.14
Ser	TCA	223	0.17	299	0.2
Ser	TCT	247	0.19	314	0.21
Ser	TCC	259	0.19	254	0.17
Thr	ACG	116	0.21	141	0.19
Thr	ACA	139	0.26	195	0.26
Thr	ACT	133	0.25	216	0.29
Thr	ACC	154	0.28	198	0.26
Val	GTG	52	0.14	151	0.21
Val	GTA	53	0.14	175	0.25
Val	GTT	182	0.49	235	0.33
Val	GTC	82	0.22	146	0.21
Trp	TGG	241	1	317	1
Tyr	TAT	340	0.67	316	0.65
Tyr	TAC	165	0.33	171	0.35
End	TGA	182	0.4	181	0.39
End	TAG	114	0.25	145	0.32
End	TAA	161	0.35	133	0.29
